# Supplementary material for: DNA methylation profiling in Trisomy 21 females with and without breast cancer
Source: Front Oncol. 2023 Jul 19;13:1203483. doi: 10.3389/fonc.2023.1203483 (PMC10395079; doi:10.3389/fonc.2023.1203483)
Supplement: Supplementary file 2 [file Table_1.xlsx]

## Sheet: Supplementary Table 1
Sample	Trisomy 21	Breast Cancer	Weight (Kg)	Height (cm)	BMI
T21-BC 1	Trisomy 21	Breast Cancer	41.7	138	21.9
T21-BC 2	Trisomy 21	Breast Cancer	50	139	25.88
T21-BCF1	Trisomy 21	No	70.8	144	34.14
T21-BCF2	Trisomy 21	No	66.8	148	30.5
T21-BCF3	Trisomy 21	No	47	143	22.98
T21-BCF4	Trisomy 21	No	86.2	141	43.36
T21-BCF5	Trisomy 21	No	62.2	142	30.85
T21-BCF6	Trisomy 21	No	57	138	29.93
T21-BCF7	Trisomy 21	No	84	145	39.95
T21-BCF8	Trisomy 21	No	47.3	146	22.19
T21-BCF9	Trisomy 21	No	72	146	33.78
T21-BCF10	Trisomy 21	No	76	160	29.69
Supplementary Table 1. Clinical and metabolic parameters of the analyzed T21-BC and T21-BCF samples.

## Sheet: Supplementary Table 2
ID	Description	p-value	p-adj
GO:0008236	serine-type peptidase activity	1.66e-10	2.06e-09
GO:0008238	exopeptidase activity	1.66e-10	2.06e-09
GO:0017171	serine hydrolase activity	1.66e-10	2.06e-09
GO:0002064	epithelial cell development	1.86e-10	2.06e-09
GO:0003158	endothelium development	1.86e-10	2.06e-09
GO:0003713	transcription coactivator activity	1.86e-10	2.06e-09
GO:0003924	GTPase activity	1.86e-10	2.06e-09
GO:0005525	GTP binding	1.86e-10	2.06e-09
GO:0005923	bicellular tight junction	1.86e-10	2.06e-09
GO:0007265	Ras protein signal transduction	1.86e-10	2.06e-09
Supplementary Table 2. Gene Ontology Enrichment Analysis on the 1601 CpG sites differentially methylated in T21 breast cancer patients. P-adj indicates adjusted p-value.

## Sheet: Supplementary Table 3
							PBMC					WB
	id	Chromosome	Start	End	Symbol	entrezID	mean.mean.T21.BC	mean.mean.T21.BCF	mean.mean.diff.	comb.p.val.	comb.p.adj.fdr.	mean.mean.T21.BC	mean.mean.T21.BCF	mean.mean.diff.	comb.p.val.	comb.p.adj.fdr.	num.sites.
1	ENSG00000134184	chr1	110228936	110230935	GSTM1	2944	0.404876	0.343759	0.0611168	0.00134537	0.765086	0.481648	0.344832	0.136816	0.00171528	0.712352	2
2	ENSG00000177406	chr12	738557	740556	NA	100049716	0.316829	0.414066	-0.097237	0.00442492	0.765086	0.314751	0.39031	-0.0755595	7.89949e-05	0.712352	7
3	ENSG00000111424	chr12	48336332	48338331	VDR	7421	0.441268	0.396809	0.0444587	0.0146584	0.765086	0.474523	0.367213	0.10731	0.0490823	0.712352	2
4	ENSG00000236953	chr13	21951514	21953513	ZDHHC20-IT1	NA	0.766635	0.812606	-0.0459706	0.04499	0.765086	0.774213	0.81471	-0.0404968	0.0475846	0.712352	2
5	ENSG00000066629	chr14	100202530	100204529	EML1	2009	0.168101	0.131088	0.0370134	0.0146172	0.765086	0.164283	0.122225	0.0420587	0.0265087	0.712352	5
6	ENSG00000253325	chr14	106833165	106835164	IGHV7-34-1	NA	0.214935	0.139264	0.0756704	0.00680958	0.765086	0.204274	0.151077	0.0531974	0.001641	0.712352	2
7	ENSG00000010539	chr16	3285722	3287721	ZNF200	7752	0.732566	0.678809	0.0537567	0.0460829	0.765086	0.717771	0.681875	0.0358967	0.00835492	0.712352	2
8	ENSG00000255987	chr17	33841706	33843705	NA	NA	0.626468	0.68742	-0.0609516	0.0251321	0.765086	0.618785	0.662446	-0.0436612	0.0452543	0.712352	3
9	ENSG00000120093	chr17	46681775	46683774	HOXB3	3213	0.584785	0.615065	-0.0302799	0.0217368	0.765086	0.558281	0.607457	-0.0491761	0.0118412	0.712352	10
10	ENSG00000108511	chr17	46681855	46683854	HOXB6	3216	0.584785	0.615065	-0.0302799	0.0217368	0.765086	0.558281	0.607457	-0.0491761	0.0118412	0.712352	10
11	ENSG00000129354	chr19	10697492	10699491	AP1M2	10053	0.328122	0.392735	-0.0646127	0.00535374	0.765086	0.319529	0.373068	-0.0535386	0.0253665	0.712352	8
12	ENSG00000268673	chr19	15869685	15871684	NA	NA	0.604108	0.537624	0.0664838	0.0338542	0.765086	0.60099	0.527957	0.0730331	0.0361153	0.712352	2
13	ENSG00000227407	chr19	54945379	54947378	NA	NA	0.704222	0.64125	0.0629719	0.031355	0.765086	0.708569	0.640519	0.0680496	0.012098	0.712352	3
14	ENSG00000239112	chr5	9547448	9549447	SNORD123	100113384	0.626007	0.740099	-0.114092	0.0356659	0.765086	0.635436	0.70669	-0.0712547	0.0252964	0.712352	3
15	ENSG00000253846	chr5	140791243	140793242	PCDHGA10	56106	0.186819	0.0990412	0.0877781	0.0207209	0.765086	0.188851	0.104851	0.0839997	0.0129	0.712352	9
16	ENSG00000198502	chr6	32497565	32499564	HLA-DRB5	3127	0.06391	0.143091	-0.0791812	0.0150646	0.765086	0.0638932	0.115115	-0.0512214	0.0461122	0.712352	2
17	ENSG00000161912	chr6	41067261	41069260	ADCY10P1	221442	0.671534	0.853835	-0.1823	0.00551702	0.765086	0.635404	0.866414	-0.231009	0.008426	0.712352	5
18	ENSG00000218143	chr6	53881076	53883075	ERHP2	NA	0.59749	0.491188	0.106302	0.0041466	0.765086	0.609825	0.519213	0.0906122	0.0183107	0.712352	2
19	ENSG00000224280	chr7	16625883	16627882	NA	NA	0.623844	0.723988	-0.100144	0.00152312	0.765086	0.603014	0.719383	-0.116369	0.00166526	0.712352	2
20	ENSG00000213644	chr7	63640588	63642587	NA	NA	0.561065	0.635293	-0.0742285	0.00852184	0.765086	0.569289	0.642463	-0.0731736	0.0412336	0.712352	2
21	ENSG00000205642	chrX	8431371	8433370	VCX3B	425054	0.698069	0.838893	-0.140824	0.020689	0.765086	0.709047	0.830298	-0.121251	0.0179495	0.712352	2
22	ENSG00000231728	chrX	103173632	103175631	NA	100128594	0.342314	0.300967	0.0413467	0.0313973	0.765086	0.33593	0.299196	0.0367335	0.0198725	0.712352	4
Sumplementary Table 3. Differentially methylated promoters for the T21BC vs T21-BCF comparison with ≥ 2 CpG sites and ≥ 3% methylation in both whole blood and PBMC

## Sheet: Supplementary Table 4
				WB					PBMC
	Chromosome	Start	End	mean.mean.T21-BC	mean.mean.T21-BCF	mean.mean.diff.x	comb.p.val.x	comb.p.adj.fdr.x	mean.mean.T21-BC	mean.mean.T21-BCF	mean.mean.diff	comb.p.val	comb.p.adj.fdr	num.sites
1	chr1	7887199	7887476	0.816354	0.630625	0.185729	0.00064215	0.666301	0.814412	0.59986	0.214552	0.0173449	0.752473	3
2	chr1	19110721	19110932	0.636295	0.569313	0.0669828	0.0289179	0.666301	0.645994	0.559204	0.0867895	0.00450955	0.752473	2
3	chr1	42611486	42611691	0.475231	0.559901	-0.0846696	0.0164153	0.666301	0.500056	0.563595	-0.063539	0.046822	0.752473	3
4	chr1	108023233	108023442	0.352398	0.215429	0.136969	0.0178649	0.666301	0.363785	0.220916	0.142869	0.0427089	0.752473	4
5	chr1	110230239	110230614	0.481648	0.344832	0.136816	0.00171528	0.666301	0.404876	0.343759	0.0611168	0.00134537	0.618521	3
6	chr1	115397449	115397942	0.478974	0.39049	0.0884833	0.0261554	0.666301	0.490197	0.378805	0.111392	0.0202151	0.752473	5
7	chr10	131697080	131697412	0.561017	0.637862	-0.076845	0.0411195	0.666301	0.588518	0.645432	-0.0569145	0.00106074	0.608386	3
8	chr11	6591961	6592795	0.622734	0.684661	-0.0619271	0.00967313	0.666301	0.625907	0.699615	-0.0737073	0.0329261	0.752473	3
9	chr11	120856726	120857174	0.214755	0.0938934	0.120861	0.00249438	0.666301	0.217802	0.0819806	0.135821	0.00287526	0.752473	3
10	chr12	49782966	49783193	0.514723	0.545428	-0.0307052	0.0155325	0.666301	0.52313	0.569029	-0.0458994	0.0383304	0.752473	3
11	chr13	52769557	52769878	0.241927	0.159979	0.0819474	0.0413559	0.666301	0.226785	0.157627	0.0691581	0.0242953	0.752473	3
12	chr13	95354190	95355184	0.31218	0.243137	0.0690433	0.0298805	0.666301	0.289469	0.255981	0.033488	0.0374696	0.752473	4
13	chr13	112627429	112627642	0.265107	0.376515	-0.111408	0.00854543	0.666301	0.318763	0.363556	-0.0447924	0.0050658	0.752473	2
14	chr16	450835	451140	0.404066	0.458028	-0.0539613	0.0339692	0.666301	0.437963	0.479521	-0.0415581	0.0235815	0.752473	2
15	chr17	55962574	55963229	0.800933	0.738987	0.0619456	0.0361633	0.666301	0.809812	0.769407	0.0404058	0.00272187	0.752473	4
16	chr17	80541913	80542119	0.71606	0.665544	0.0505159	0.00567384	0.666301	0.742171	0.676024	0.0661467	0.00472874	0.752473	2
17	chr18	74824150	74824414	0.411416	0.488152	-0.0767364	0.0266314	0.666301	0.476404	0.606413	-0.13001	0.0214928	0.752473	2
18	chr19	10697787	10698099	0.202663	0.27024	-0.0675764	0.00889312	0.666301	0.209541	0.29604	-0.086499	0.00127658	0.618521	6
19	chr19	10736000	10736396	0.526332	0.690612	-0.16428	0.00142985	0.666301	0.535873	0.709313	-0.173439	0.000757459	0.525563	4
20	chr19	49891270	49891604	0.685011	0.623586	0.0614256	0.00576988	0.666301	0.699594	0.609496	0.0900974	0.0302318	0.752473	4
21	chr19	52104419	52104998	0.391284	0.332434	0.05885	0.0131546	0.666301	0.386728	0.352284	0.0344436	0.0237523	0.752473	2
22	chr19	55038205	55038501	0.639602	0.755207	-0.115605	0.000189663	0.666301	0.639847	0.750336	-0.110489	0.000360155	0.430341	2
23	chr20	39321290	39321647	0.147375	0.199468	-0.0520927	0.0339968	0.666301	0.142102	0.205284	-0.0631828	0.00457675	0.752473	3
24	chr20	43940307	43941111	0.496826	0.440641	0.0561846	0.0143782	0.666301	0.501981	0.452268	0.0497126	0.0315301	0.752473	3
25	chr20	61660250	61660881	0.395258	0.565353	-0.170095	0.0351901	0.666301	0.404101	0.594147	-0.190046	0.00286733	0.752473	2
26	chr22	50025086	50026415	0.596306	0.637974	-0.0416685	0.026423	0.666301	0.621434	0.669367	-0.0479339	0.023629	0.752473	3
27	chr3	48693119	48694768	0.535875	0.469091	0.066784	0.0473599	0.666301	0.607071	0.533318	0.0737535	0.0010025	0.608386	6
28	chr4	122853555	122854169	0.682965	0.588882	0.0940827	0.0115772	0.666301	0.676063	0.614245	0.0618175	0.0262426	0.752473	3
29	chr5	506292	506527	0.788166	0.819906	-0.03174	0.000418424	0.666301	0.79422	0.832791	-0.0385712	0.0385091	0.752473	2
30	chr5	42924215	42924670	0.678999	0.767241	-0.0882426	0.00159191	0.666301	0.703836	0.780903	-0.0770668	0.00129691	0.618521	3
31	chr5	140723549	140723900	0.429664	0.337024	0.0926399	0.0188983	0.666301	0.432361	0.360298	0.0720626	0.0302964	0.752473	3
32	chr6	41068476	41069343	0.635404	0.866414	-0.231009	0.008426	0.666301	0.671534	0.853835	-0.1823	0.00551702	0.752473	4
33	chr6	166353938	166354233	0.783708	0.818889	-0.0351809	0.0169181	0.666301	0.764976	0.831207	-0.0662311	0.0354164	0.752473	3
34	chr7	917633	917859	0.247563	0.282913	-0.0353495	0.00728024	0.666301	0.229975	0.315786	-0.0858103	0.00278715	0.752473	2
35	chr7	16626149	16626531	0.603014	0.719383	-0.116369	0.00166526	0.666301	0.623844	0.723988	-0.100144	0.00152312	0.666824	2
36	chr7	65970023	65971421	0.53797	0.441749	0.0962206	0.00889183	0.666301	0.538382	0.454574	0.0838073	0.020877	0.752473	3
37	chr8	599905	600309	0.902946	0.83334	0.0696058	0.00159435	0.666301	0.899572	0.816367	0.0832048	0.00140462	0.634021	3
38	chr8	144659746	144660635	0.168968	0.127415	0.0415536	0.0140936	0.666301	0.185982	0.152106	0.033876	0.00109476	0.608386	6
39	chr8	144659746	144660635	0.168968	0.127415	0.0415536	0.0140936	0.666301	0.185982	0.152106	0.033876	0.00109476	0.608386	6
40	chr9	136567685	136568146	0.122951	0.19429	-0.0713393	0.00841624	0.666301	0.120508	0.194789	-0.0742809	0.00712789	0.752473	2
41	chrX	103217141	103217713	0.42397	0.36404	0.0599299	0.0217891	0.666301	0.404992	0.364621	0.0403712	0.0415397	0.752473	2
42	chrX	148552552	148552755	0.230155	0.186034	0.0441205	0.0414787	0.666301	0.210424	0.175721	0.0347029	0.0241715	0.752473	3
43	chrX	148552552	148552755	0.230155	0.186034	0.0441205	0.0414787	0.666301	0.210424	0.175721	0.0347029	0.0241715	0.752473	3
Sumplementary Table 4. Differentially methylated CpG Islands for the T21BC vs T21-BCF comparison with ≥ 2 CpG sites and ≥ 3% methylation in both whole blood and PBMC
